# Supplementary material for: Niche-mediated depletion of the normal hematopoietic stem cell reservoir by Flt3-ITD–induced myeloproliferation
Source: J Exp Med. 2017 Jul 3;214(7):2005–21. doi: 10.1084/jem.20161418 (PMC5502426; doi:10.1084/jem.20161418)
Supplement: Table S1 (Excel file) [file JEM_20161418_TableS1.xlsx]

## Sheet: EC Process Networks
Enrichment analysis report
Enrichment by Process Networks					EC_metacore
#	Networks	Total	pValue	Min FDR	p-value	FDR	In Data	Network Objects from Active Data
1	DNA damage_MMR repair	59	0.000493856	0.0371711	0.000493856	0.0371711	6	RFC5, MLH1, BLM, Brca1, MutLbeta complex, PMS1
2	Development_Blood vessel morphogenesis	228	0.00052725	0.0371711	0.00052725	0.0371711	12	TGF-alpha, PD-ECGF (TdRPase), Galpha(q)-specific peptide GPCRs, EDNRB, PDE3B, PKC-alpha, PDE, EDNRA, Galpha(i)-specific peptide GPCRs, FGF1, BMP4, VEGF-B
3	Chemotaxis	137	0.00241679	0.113589	0.00241679	0.113589	8	ITGB2, Fra-1, PD-ECGF (TdRPase), Galpha(q)-specific peptide GPCRs, CCBP2 (CCR9), CCL27, Galpha(i)-specific peptide GPCRs, Integrin
4	Cell cycle_Mitosis	179	0.00362088	0.127636	0.00362088	0.127636	9	BUB1, PBK, SPBC25, PKR, CENP-H, CENP-E, CAP-G/G2, Histone H1, PARD6
5	Reproduction_Male sex differentiation	243	0.0089377	0.252043	0.0089377	0.252043	10	Histone H2, Histone H2A, TGF-alpha, PKR, Olfactory receptor, Histone H1.1, SOX5, PKC, Histone H1, BMP4
6	Inflammation_Neutrophil activation	215	0.0116515	0.259494	0.0116515	0.259494	9	ITGB2, PLA2, PKC-alpha, MADD, Galpha(i)-specific peptide GPCRs, PLA2G4C, p67-phox, cPLA2, TNF-alpha
7	Cell cycle_S phase	149	0.0141802	0.259494	0.0141802	0.259494	7	RFC5, PDS5, BUB1, Brca1, Histone H4, DERPC, Histone H1
8	DNA damage_DBS repair	116	0.0147231	0.259494	0.0147231	0.259494	6	BLM, Brca1, Ku80, Histone H4, Sirtuin, Sirtuin5
9	Reproduction_Spermatogenesis, motility and copulation	228	0.0165789	0.259737	0.0165789	0.259737	9	Histone H2, Histone H2A, TGF-alpha, PKR, Histone H1.1, SOX5, PKC, Histone H1, BMP4
10	Apoptosis_Apoptotic nucleus	159	0.0196059	0.276444	0.0196059	0.276444	7	APEX, P53DINP1a, BLM, PKR, Brca1, Ku80, Histone H1
11	Muscle contraction	173	0.029439	0.377354	0.029439	0.377354	7	Galanin, Galpha(q)-specific peptide GPCRs, PKC-alpha, EDNRA, Galpha(i)-specific peptide GPCRs, PKC, cPKC (conventional)
12	Cell cycle_Meiosis	106	0.0357063	0.419549	0.0357063	0.419549	5	MLH1, BLM, Brca1, MutLbeta complex, PMS1
13	Apoptosis_Anti-Apoptosis mediated by external signals via PI3K/AKT	233	0.0474464	0.503501	0.0474464	0.503501	8	DAP12, Fra-1, FLT3, FGF1, CD21, TNF-alpha, Collagen IV, VEGF-B
14	Development_Melanocyte development and pigmentation	50	0.0544382	0.503501	0.0544382	0.503501	3	MITF, Frizzled, c-Kit
15	Signal transduction_Oxytocin signaling	86	0.0605568	0.503501	0.0605568	0.503501	4	PKC-alpha, PKC, cPKC (conventional), cPLA2
16	DNA damage_Checkpoint	124	0.0624112	0.503501	0.0624112	0.503501	5	RFC5, CIA/ASF1, BLM, Brca1, Ku80
17	Development_Regulation of telomere length	53	0.0627276	0.503501	0.0627276	0.503501	3	Brca1, Ku80, PKC-alpha
18	Transcription_Chromatin modification	127	0.0677244	0.503501	0.0677244	0.503501	5	Histone H2, Histone H2A, Histone H4, Sirtuin5, Histone H1
19	Reproduction_Feeding and Neurohormone signaling	211	0.0714186	0.503501	0.0714186	0.503501	7	Brca1, Galpha(q)-specific peptide GPCRs, PKC-alpha, c-Kit, Galpha(i)-specific peptide GPCRs, Integrin, TNF-alpha
20	Cell adhesion_Cell-matrix interactions	211	0.0714186	0.503501	0.0714186	0.503501	7	ITGB2, Fibulin-3, Tenascin-X, Collagen XII, LAMC2, Integrin, Collagen IV
21	Cell adhesion_Platelet-endothelium-leucocyte interactions	174	0.0793777	0.519341	0.0793777	0.519341	6	ITGB2, DDR1, Multimerin, SREC-I, TNF-alpha, Collagen IV
22	Development_Regulation of angiogenesis	222	0.0880713	0.519341	0.0880713	0.519341	7	PD-ECGF (TdRPase), Galpha(q)-specific peptide GPCRs, EDNRB, PKC-alpha, EDNRA, Galpha(i)-specific peptide GPCRs, PKC
23	Apoptosis_Anti-Apoptosis mediated by external signals via MAPK and JAK/STAT	179	0.0881597	0.519341	0.0881597	0.519341	6	PKR, PKC-alpha, FLT3, cPKC (conventional), PARD6, TNF-alpha
24	DNA damage_Core	29	0.0883985	0.519341	0.0883985	0.519341	2	Brca1, Ku80
25	Development_Cartilage development	66	0.104692	0.542623	0.104692	0.542623	3	Collagen XII, SOX5, BMP4
26	Signal Transduction_Cholecystokinin signaling	106	0.109754	0.542623	0.109754	0.542623	4	PLC-epsilon, Galpha(q)-specific peptide GPCRs, PKC-alpha, Galpha(i)-specific peptide GPCRs
27	Signal transduction_Leptin signaling	107	0.112581	0.542623	0.112581	0.542623	4	AMPK alpha subunit, Galanin, PDE3B, cPLA2
28	Transport_Iron transport	108	0.11544	0.542623	0.11544	0.542623	4	Melanotransferrin, GABT, ETF-QO, TNF-alpha
29	Inflammation_IFN-gamma signaling	109	0.118331	0.542623	0.118331	0.542623	4	ITGB2, PKR, Brca1, PKC-alpha
30	Cytoskeleton_Spindle microtubules	109	0.118331	0.542623	0.118331	0.542623	4	BUB1, 4.1N, CENP-H, CENP-E
31	Cell adhesion_Amyloid proteins	195	0.119671	0.542623	0.119671	0.542623	6	FZD1, PKC-alpha, Frizzled, PKC, cPKC (conventional), Collagen IV
32	Cell cycle_G0-G1	71	0.123148	0.542623	0.123148	0.542623	3	NEK9, E2F5, Histone H1
33	Cell cycle_Core	115	0.136326	0.582483	0.136326	0.582483	4	BUB1, E2F5, CENP-H, CENP-E
34	Inflammation_NK cell cytotoxicity	164	0.152393	0.622605	0.152393	0.622605	5	DAP12, APEX, PKC-alpha, Histone H1, TNF-alpha
35	Inflammation_Histamine signaling	213	0.160922	0.622605	0.160922	0.622605	6	PLA2, PKC-alpha, PLA2G4C, p67-phox, cPLA2, TNF-alpha
36	Apoptosis_Death Domain receptors & caspases in apoptosis	123	0.161917	0.622605	0.161917	0.622605	4	ZIP-kinase, CD137(TNFRSF9), TRAF1, TNF-alpha
37	Reproduction_Progesterone signaling	214	0.163379	0.622605	0.163379	0.622605	6	PDE3, BUB1, PLA2, Galpha(q)-specific peptide GPCRs, PDE3B, Frizzled
38	Immune response_TCR signaling	174	0.180631	0.654462	0.180631	0.654462	5	ITGB2, CD137(TNFRSF9), MADD, TRAF1, TNF-alpha
39	Proliferation_Positive regulation cell proliferation	221	0.181022	0.654462	0.181022	0.654462	6	Fra-1, c-Kit, EDNRA, Galpha(i)-specific peptide GPCRs, FLT3, VEGF-B
40	Signal transduction_WNT signaling	177	0.189466	0.658358	0.189466	0.658358	5	TGF-alpha, Fra-1, FZD1, PKC-alpha, Frizzled
41	Development_EMT_Regulation of epithelial-to-mesenchymal transition	225	0.191437	0.658358	0.191437	0.658358	6	E2A, Frizzled, EDNRA, FGF1, TNF-alpha, BMP4
42	Cell adhesion_Cadherins	180	0.198456	0.666246	0.198456	0.666246	5	PKC-alpha, Protocadherin 7, Frizzled, PKC, MAST205
43	Neurophysiological process_Corticoliberin signaling	49	0.206379	0.67673	0.206379	0.67673	2	PKC-alpha, cPKC (conventional)
44	Inflammation_MIF signaling	140	0.221308	0.709193	0.221308	0.709193	4	PLA2, PKC, cPLA2, TNF-alpha
45	Development_Skeletal muscle development	144	0.236069	0.737384	0.236069	0.737384	4	E2A, CRP3 (MLP), Sirtuin, Collagen IV
46	Cell cycle_G1-S Growth factor regulation	195	0.245433	0.737384	0.245433	0.737384	5	TGF-alpha, PKC-alpha, PKC, FGF1, cPKC (conventional)
47	Development_Neuromuscular junction	147	0.247294	0.737384	0.247294	0.737384	4	PLC-epsilon, PKC-alpha, cPKC (conventional), Collagen IV
48	Development_Keratinocyte differentiation	58	0.263839	0.737384	0.263839	0.737384	2	Fra-1, PKC-alpha
49	Signal Transduction_TGF-beta, GDF and Activin signaling	154	0.273918	0.737384	0.273918	0.737384	4	c-Kit, Integrin, PKC, GDF9
50	Signal transduction_Neuropeptide signaling pathways	155	0.277763	0.737384	0.277763	0.737384	4	Galanin, Galpha(q)-specific peptide GPCRs, PKC-alpha, Galpha(i)-specific peptide GPCRs

## Sheet: EC Pathway Maps
Enrichment analysis report
Enrichment by Pathway Maps					EC_metacore
#	Maps	Total	pValue	Min FDR	p-value	FDR	In Data	Network Objects from Active Data
1	NETosis in SLE	31	9.59489e-07	0.000410661	9.59489e-07	0.000410661	6	Histone H2, Histone H2A, Histone H4, PKC, p67-phox, Histone H1
2	Neurophysiological process_Constitutive and activity-dependent synaptic AMPA receptor delivery	59	0.000479243	0.0860858	0.000479243	0.0860858	5	4.1N, Hap-1, PKC-alpha, PKC, SAP102
3	Cell cycle_The metaphase checkpoint	36	0.000645663	0.0860858	0.000645663	0.0860858	4	BUB1, SPBC25, CENP-H, CENP-E
4	Immune response_Reactive oxygen species (ROS) in IL-4 signaling	66	0.00080454	0.0860858	0.00080454	0.0860858	5	PDE3B, PKC-alpha, PKC, p67-phox, cPKC (conventional)
5	DNA damage_NHEJ mechanisms of DSBs repair	19	0.00113585	0.0942671	0.00113585	0.0942671	3	Brca1, Ku80, Sirtuin
6	DNA damage_Mismatch repair	20	0.00132555	0.0942671	0.00132555	0.0942671	3	MLH1, MutLbeta complex, PMS1
7	Immune response_MIF - the neuroendocrine-macrophage connector	46	0.00164288	0.0942671	0.00164288	0.0942671	4	PLA2, PKC, cPKC (conventional), cPLA2
8	Cell cycle_Sister chromatid cohesion	22	0.001762	0.0942671	0.001762	0.0942671	3	PDS5, DERPC, Histone H1
9	Development_Oligodendrocyte differentiation from adult stem cells	51	0.0024114	0.114675	0.0024114	0.114675	4	EDNRB, OATP-F, EDNRA, BMP4
10	Development_WNT signaling pathway. Part 2	53	0.00277812	0.118903	0.00277812	0.118903	4	Fra-1, Frizzled, ITF2, BMP4
11	Apoptosis and survival_Granzyme A signaling	30	0.00435568	0.169475	0.00435568	0.169475	3	APEX, Ku80, Histone H1
12	Muscle contraction_Oxytocin signaling in uterus and mammary gland	62	0.00490446	0.174926	0.00490446	0.174926	4	PKC-alpha, PKC, cPKC (conventional), cPLA2
13	Development_Regulation of epithelial-to-mesenchymal transition (EMT)	64	0.00549255	0.180832	0.00549255	0.180832	4	E2A, Frizzled, EDNRA, TNF-alpha
14	G-protein signaling_RAC1 in cellular process	35	0.00674564	0.201833	0.00674564	0.201833	3	CYFIP2, p67-phox, PARD6
15	HBV signaling via protein kinases leading to HCC	36	0.00730018	0.201833	0.00730018	0.201833	3	PKC-alpha, PKC, cPKC (conventional)
16	Signal transduction_Cyclic AMP signaling	38	0.00848832	0.201833	0.00848832	0.201833	3	KDELR, PKC-alpha, PKC
17	Development_Gastrin in differentiation of the gastric mucosa	38	0.00848832	0.201833	0.00848832	0.201833	3	PKC-alpha, PKC, cPKC (conventional)
18	Role of Endothelin-1 in inflammation and vasoconstriction in Sickle cell disease	38	0.00848832	0.201833	0.00848832	0.201833	3	EDNRB, PKC-alpha, EDNRA
19	Nociception_Nociceptin receptor signaling	76	0.0100244	0.218417	0.0100244	0.218417	4	PKC-alpha, PKC, cPKC (conventional), cPLA2
20	Transport_RAB3 regulation pathway	14	0.0102064	0.218417	0.0102064	0.218417	2	Rab-3B, Rab-3
21	Apoptosis and survival_DNA-damage-induced apoptosis	15	0.0116918	0.232119	0.0116918	0.232119	2	BLM, Brca1
22	Development_VEGF signaling and activation	43	0.0119314	0.232119	0.0119314	0.232119	3	Brca1, PKC-alpha, PKC
23	Development_Activation of Erk by ACM1, ACM3 and ACM5	44	0.0127027	0.23638	0.0127027	0.23638	3	TGF-alpha, PKC-alpha, cPLA2
24	G-protein signaling_RhoB regulation pathway	16	0.013266	0.236578	0.013266	0.236578	2	PLC-epsilon, mDIA2(DIAPH3)
25	DeltaF508-CFTR traffic / ER-to-Golgi in CF	17	0.0149268	0.245719	0.0149268	0.245719	2	MAST205, EBP50
26	wtCFTR traffic / ER-to-Golgi (normal)	17	0.0149268	0.245719	0.0149268	0.245719	2	MAST205, EBP50
27	Immune response_Histamine H1 receptor signaling in immune response	48	0.0160689	0.254721	0.0160689	0.254721	3	PKC-alpha, cPLA2, TNF-alpha
28	Development_Melanocyte development and pigmentation	49	0.0169812	0.25957	0.0169812	0.25957	3	MITF, Frizzled, c-Kit
29	Immune response_C5a signaling	50	0.0179221	0.264505	0.0179221	0.264505	3	PKC, p67-phox, TNF-alpha
30	ENaC regulation in normal and CF airways	53	0.0209162	0.288778	0.0209162	0.288778	3	AMPK alpha subunit, EDNRB, cPKC (conventional)
31	Apoptosis and survival_Role of PKR in stress-induced apoptosis	53	0.0209162	0.288778	0.0209162	0.288778	3	PKR, TARBP2, TNF-alpha
32	Immune response_CCL2 signaling	54	0.0219716	0.290456	0.0219716	0.290456	3	CCBP2 (CCR9), PKC-alpha, TNF-alpha
33	Cell cycle_Chromosome condensation in prometaphase	21	0.022395	0.290456	0.022395	0.290456	2	CAP-G/G2, Histone H1
34	Immune response _IFN gamma signaling pathway	56	0.0241683	0.300905	0.0241683	0.300905	3	PKR, Brca1, PKC-alpha
35	Immune response_IL-33 signaling pathway	57	0.0253098	0.300905	0.0253098	0.300905	3	Histone H2A, IL-33, TNF-alpha
36	Immune response_Role of PKR in stress-induced antiviral cell response	57	0.0253098	0.300905	0.0253098	0.300905	3	PKR, TARBP2, TNF-alpha
37	Development_Delta- and kappa-type opioid receptors signaling via beta-arrestin	23	0.0265962	0.307653	0.0265962	0.307653	2	Histone H4, PKC
38	Immune response_iC3b-induced phagocytosis via alpha-M/beta-2 integrin	61	0.0301616	0.339715	0.0301616	0.339715	3	ITGB2, mDIA2(DIAPH3), PKC
39	DNA damage_ATM / ATR regulation of G2 / M checkpoint	26	0.0334391	0.366973	0.0334391	0.366973	2	BLM, Brca1
40	HCV-dependent regulation of membrane receptors signaling in HCC	27	0.0358571	0.383671	0.0358571	0.383671	2	TGF-alpha, TNF-alpha
41	Immune response_CD137 signaling in immune cell	29	0.0408879	0.396103	0.0408879	0.396103	2	CD137(TNFRSF9), TRAF1
42	Inhibition of neutrophil migration by proresolving lipid mediators in COPD	70	0.0427337	0.396103	0.0427337	0.396103	3	ITGB2, PKC, TNF-alpha
43	Glutathione metabolism / Rodent version	70	0.0427337	0.396103	0.0427337	0.396103	3	GSTA3, GSTM2, GSTM1 (rodent)
44	Colorectal cancer (general schema)	30	0.0434973	0.396103	0.0434973	0.396103	2	Frizzled, TNF-alpha
45	DNA damage_Role of Brca1 and Brca2 in DNA repair	30	0.0434973	0.396103	0.0434973	0.396103	2	MLH1, Brca1
46	Immune response_Mast cell proliferation, differentiation and survival	30	0.0434973	0.396103	0.0434973	0.396103	2	MITF, c-Kit
47	Inter-cellular relations in COPD (general schema)	30	0.0434973	0.396103	0.0434973	0.396103	2	TGF-alpha, TNF-alpha
48	Regulation of lipid metabolism_Stimulation of Arachidonic acid production by ACM receptors	72	0.045833	0.408678	0.045833	0.408678	3	PKC-alpha, PKC, cPLA2
49	Development_Transcription regulation of granulocyte development	32	0.048896	0.410343	0.048896	0.410343	2	PKC, p67-phox
50	Cell cycle_Role of Nek in cell cycle regulation	32	0.048896	0.410343	0.048896	0.410343	2	NEK9, Histone H1

## Sheet: EC GO Processes
Enrichment analysis report
Enrichment by GO Processes					EC_metacore
#	Processes	Total	pValue	Min FDR	p-value	FDR	In Data	Network Objects from Active Data
1	regulation of heat generation	24	6.93681e-08	0.000342104	6.93681e-08	0.000342104	7	PLA2, GABT, Galpha(q)-specific peptide GPCRs, EDNRB, Galpha(i)-specific peptide GPCRs, cPLA2, TNF-alpha
2	DNA conformation change	305	1.20036e-07	0.000342104	1.20036e-07	0.000342104	20	Galpha(s)-specific class A orphan/other GPCRs, Histone H2, Histone H2A, SHPRH, CIA/ASF1, BLM, Ku80, Histone H4, Histone H1.1, PRR6, Galpha(i)-specific class A orphan/other GPCRs, CAP-G2, CENP-H, CAP-G/G2, Histone H1, Histone H3.2, GINS2, HIST1H2AE, CENPM, RTEL1
3	chromosome organization	1238	2.45096e-07	0.000465681	2.45096e-07	0.000465681	45	RFC5, Galpha(s)-specific class A orphan/other GPCRs, ZIP-kinase, Histone H2, PDS5, Histone H2A, APEX, SHPRH, CIA/ASF1, E2A, MLH1, AMPK alpha subunit, BLM, Brca1, C15orf23, Ku80, HIST3H2A, PKC-alpha, TMEM48, SAP130, KIF14, AMPK alpha 2 subunit, MutLbeta complex, Histone H4, Histone H1.1, Sirtuin, PRR6, Galpha(i)-specific class A orphan/other GPCRs, CAP-G2, PKC, CENP-H, ELP4, COPS7, Sirtuin5, CENP-…
4	regulation of cell division	422	3.78959e-07	0.000493941	3.78959e-07	0.000493941	23	Cables1, Galpha(s)-specific class A orphan/other GPCRs, ZIP-kinase, PDE3, BUB1, TGF-alpha, BLM, Olfactory receptor, Galpha(q)-specific peptide GPCRs, PDE, KIF14, Sirtuin, Galpha(i)-specific peptide GPCRs, PRR6, C1orf96, Galpha(i)-specific class A orphan/other GPCRs, PKC, CENP-E, GPR3, FGF1, TNF-alpha, BMP4, VEGF-B
5	regulation of fever generation	20	5.1627e-07	0.000493941	5.1627e-07	0.000493941	6	PLA2, Galpha(q)-specific peptide GPCRs, EDNRB, Galpha(i)-specific peptide GPCRs, cPLA2, TNF-alpha
6	cellular component organization or biogenesis	7103	5.19938e-07	0.000493941	5.19938e-07	0.000493941	158	ALKBH4, Vpreb2, KDELR, RFC5, PLC-epsilon, PCDHB10, PCDHB5, ITGB2, Galpha(s)-specific class A orphan/other GPCRs, ZIP-kinase, NSUN3, Histone H2, PDS5, BUB1, RNAC, Histone H2A, Rab-3B, p164-RhoGEF, PBK, TRSC 1, Fibulin-3, Pcdhb20, DAP12, MITF, Tenascin-X, APEX, CLUAP1, SHPRH, WIPI1, PARD6G, CACNG, SPBC25, PLA2, MAP7D3, CIA/ASF1, BBS12, ISG54, 4.1N, NEK9, E2A, PTK9L, MLH1, TGF-alpha, Fra-1, VTI1A, P…
7	positive regulation of heat generation	21	7.13062e-07	0.000529551	7.13062e-07	0.000529551	6	PLA2, GABT, Galpha(q)-specific peptide GPCRs, Galpha(i)-specific peptide GPCRs, cPLA2, TNF-alpha
8	regulation of vasculature development	342	7.43229e-07	0.000529551	7.43229e-07	0.000529551	20	ITGB2, Galpha(s)-specific class A orphan/other GPCRs, PDE3, Brca1, Galpha(q)-specific peptide GPCRs, PDE3B, PKC-alpha, PDE, ISM1, Galpha(i)-specific peptide GPCRs, Galpha(i)-specific class A orphan/other GPCRs, Phosphatase regulator (inhibitor), Integrin, PKC, FGF1, cPKC (conventional), ITF2, Collagen IV, BMP4, VEGF-B
9	DNA packaging	230	1.02551e-06	0.000644397	1.02551e-06	0.000644397	16	Galpha(s)-specific class A orphan/other GPCRs, Histone H2, Histone H2A, SHPRH, CIA/ASF1, Histone H4, Histone H1.1, PRR6, Galpha(i)-specific class A orphan/other GPCRs, CAP-G2, CENP-H, CAP-G/G2, Histone H1, Histone H3.2, HIST1H2AE, CENPM
10	regulation of cytoplasmic transport	626	1.13052e-06	0.000644397	1.13052e-06	0.000644397	28	Galpha(s)-specific class A orphan/other GPCRs, PLA2, LYPLAL1, FZD1, GSTM2, RBM4, Hap-1, STARD7, Brca1, Olfactory receptor, Galpha(q)-specific peptide GPCRs, PDE, SCFD1, Ectodysplasin, Sirtuin, Frizzled, Rap 1, EDNRA, Galpha(i)-specific peptide GPCRs, HHAT, Galpha(i)-specific class A orphan/other GPCRs, Integrin, PKC, HCLS1, EBP50, Ankyrin-B, TNF-alpha, BMP4
11	cellular response to alcohol	267	1.60757e-06	0.000833012	1.60757e-06	0.000833012	17	Galpha(s)-specific class A orphan/other GPCRs, Histone H2, Histone H2A, P53DINP1a, AMPK alpha subunit, FZD1, BLM, CCDC62, Brca1, Galpha(q)-specific peptide GPCRs, AACS, Frizzled, Galpha(i)-specific peptide GPCRs, Galpha(i)-specific class A orphan/other GPCRs, PKC, FGF23, BMP4
12	protein-DNA complex assembly	189	2.33248e-06	0.00105924	2.33248e-06	0.00105924	14	Histone H2, Histone H2A, SHPRH, CIA/ASF1, Histone H4, Histone H1.1, PRR6, CENP-H, CENP-E, Histone H1, Histone H3.2, HIST1H2AE, CENPM, ITF2
13	response to antibiotic	93	2.41581e-06	0.00105924	2.41581e-06	0.00105924	10	PLA2, Galpha(q)-specific peptide GPCRs, PKC-alpha, SCN3A, Sirtuin, Phosphatase regulator (inhibitor), PKC, GSTM1 (rodent), cPKC (conventional), cPLA2
14	positive regulation of calcium ion transmembrane transport	75	3.08427e-06	0.00125574	3.08427e-06	0.00125574	9	Galpha(s)-specific class A orphan/other GPCRs, GSTM2, Hap-1, Galpha(q)-specific peptide GPCRs, EDNRA, Galpha(i)-specific peptide GPCRs, Galpha(i)-specific class A orphan/other GPCRs, Ankyrin-B, BMP4
15	regulation of angiogenesis	315	3.69055e-06	0.00126944	3.69055e-06	0.00126944	18	ITGB2, PDE3, Brca1, Galpha(q)-specific peptide GPCRs, PDE3B, PKC-alpha, PDE, ISM1, Galpha(i)-specific peptide GPCRs, Galpha(i)-specific class A orphan/other GPCRs, Phosphatase regulator (inhibitor), Integrin, PKC, FGF1, cPKC (conventional), ITF2, Collagen IV, VEGF-B
16	positive regulation of calcium ion transport into cytosol	77	3.85195e-06	0.00126944	3.85195e-06	0.00126944	9	Galpha(s)-specific class A orphan/other GPCRs, PLA2, GSTM2, Hap-1, Galpha(q)-specific peptide GPCRs, EDNRA, Galpha(i)-specific peptide GPCRs, Galpha(i)-specific class A orphan/other GPCRs, BMP4
17	endothelin receptor signaling pathway	3	4.06301e-06	0.00126944	4.06301e-06	0.00126944	3	Galpha(q)-specific peptide GPCRs, EDNRB, EDNRA
18	positive regulation of alcohol biosynthetic process	42	4.22082e-06	0.00126944	4.22082e-06	0.00126944	7	Galpha(s)-specific class A orphan/other GPCRs, AMPK alpha subunit, Galpha(q)-specific peptide GPCRs, Galpha(i)-specific peptide GPCRs, Galpha(i)-specific class A orphan/other GPCRs, FGF1, TNF-alpha
19	negative regulation of cAMP biosynthetic process	59	4.32838e-06	0.00126944	4.32838e-06	0.00126944	8	Galpha(q)-specific peptide GPCRs, EDNRB, PKC-alpha, PDE, EDNRA, Galpha(i)-specific peptide GPCRs, PKC, cPKC (conventional)
20	cellular component organization	6937	4.6559e-06	0.00126944	4.6559e-06	0.00126944	151	ALKBH4, Vpreb2, KDELR, RFC5, PLC-epsilon, PCDHB10, PCDHB5, ITGB2, Galpha(s)-specific class A orphan/other GPCRs, ZIP-kinase, Histone H2, PDS5, BUB1, Histone H2A, Rab-3B, p164-RhoGEF, PBK, TRSC 1, Fibulin-3, Pcdhb20, DAP12, MITF, Tenascin-X, APEX, CLUAP1, SHPRH, WIPI1, PARD6G, CACNG, SPBC25, PLA2, MAP7D3, CIA/ASF1, BBS12, ISG54, 4.1N, NEK9, E2A, PTK9L, MLH1, TGF-alpha, Fra-1, VTI1A, P53DINP1a, PD-…
21	protein-DNA complex subunit organization	229	4.67687e-06	0.00126944	4.67687e-06	0.00126944	15	Histone H2, Histone H2A, SHPRH, CIA/ASF1, HIST3H2A, Histone H4, Histone H1.1, PRR6, CENP-H, CENP-E, Histone H1, Histone H3.2, HIST1H2AE, CENPM, ITF2
22	negative regulation of lyase activity	43	4.97277e-06	0.00127731	4.97277e-06	0.00127731	7	Galpha(q)-specific peptide GPCRs, EDNRB, PKC-alpha, Galpha(i)-specific peptide GPCRs, PKC, MTRR, cPKC (conventional)
23	negative regulation of cyclic nucleotide biosynthetic process	61	5.59051e-06	0.00127731	5.59051e-06	0.00127731	8	Galpha(q)-specific peptide GPCRs, EDNRB, PKC-alpha, PDE, EDNRA, Galpha(i)-specific peptide GPCRs, PKC, cPKC (conventional)
24	regulation of calcium ion transport into cytosol	150	5.59635e-06	0.00127731	5.59635e-06	0.00127731	12	Galpha(s)-specific class A orphan/other GPCRs, PLA2, GSTM2, Hap-1, Galpha(q)-specific peptide GPCRs, PDE, EDNRA, Galpha(i)-specific peptide GPCRs, Galpha(i)-specific class A orphan/other GPCRs, PKC, Ankyrin-B, BMP4
25	negative regulation of glucose import	29	5.60224e-06	0.00127731	5.60224e-06	0.00127731	6	AMPK alpha subunit, PKC-alpha, Sirtuin, PKC, cPKC (conventional), TNF-alpha
26	myeloid leukocyte migration	151	5.99334e-06	0.00131392	5.99334e-06	0.00131392	12	ITGB2, MITF, PLA2, Galpha(q)-specific peptide GPCRs, EDNRB, PKC-alpha, PDE, c-Kit, Galpha(i)-specific peptide GPCRs, Integrin, PKC, cPKC (conventional)
27	leukocyte proliferation	152	6.41485e-06	0.00135425	6.41485e-06	0.00135425	12	Vpreb2, ITGB2, Galpha(q)-specific peptide GPCRs, c-Kit, Galpha(i)-specific peptide GPCRs, FLT3, Integrin, PKC, CD79A, IGLVL1, CD21, OX40(TNFRSF4)
28	positive regulation of fever generation	18	7.3632e-06	0.00143562	7.3632e-06	0.00143562	5	PLA2, Galpha(q)-specific peptide GPCRs, Galpha(i)-specific peptide GPCRs, cPLA2, TNF-alpha
29	response to alcohol	772	7.87355e-06	0.00143562	7.87355e-06	0.00143562	30	Galpha(s)-specific class A orphan/other GPCRs, Histone H2, Histone H2A, PLA2, Fra-1, P53DINP1a, AMPK alpha subunit, FZD1, GABT, BLM, CCDC62, MRP3, Brca1, Galpha(q)-specific peptide GPCRs, PKC-alpha, PDE, G6PE, AACS, HSD17B7, Sirtuin, Frizzled, Carbonic anhydrase III, Galpha(i)-specific peptide GPCRs, Galpha(i)-specific class A orphan/other GPCRs, PKC, GSTM1 (rodent), FGF23, cPKC (conventional), c…
30	negative regulation of nucleotide biosynthetic process	64	8.05961e-06	0.00143562	8.05961e-06	0.00143562	8	Galpha(q)-specific peptide GPCRs, EDNRB, PKC-alpha, PDE, EDNRA, Galpha(i)-specific peptide GPCRs, PKC, cPKC (conventional)
31	negative regulation of purine nucleotide biosynthetic process	64	8.05961e-06	0.00143562	8.05961e-06	0.00143562	8	Galpha(q)-specific peptide GPCRs, EDNRB, PKC-alpha, PDE, EDNRA, Galpha(i)-specific peptide GPCRs, PKC, cPKC (conventional)
32	negative regulation of cAMP metabolic process	64	8.05961e-06	0.00143562	8.05961e-06	0.00143562	8	Galpha(q)-specific peptide GPCRs, EDNRB, PKC-alpha, PDE, EDNRA, Galpha(i)-specific peptide GPCRs, PKC, cPKC (conventional)
33	macromolecule modification	3890	8.61267e-06	0.00148764	8.61267e-06	0.00148764	95	ALKBH4, KDELR, ZIP-kinase, NSUN3, Histone H2, BUB1, Histone H2A, Rab-3B, FUT10, PBK, ALS2CR7, TRSC 1, Fibulin-3, B3gnt8, MITF, APEX, SHPRH, WIPI1, NEK9, E2A, IPP, LYPLAL1, TGF-alpha, ASB8, AMPK alpha subunit, PSKH1, DDR1, TFB1M, RBM4, BLM, PKR, SEC1, LOC388630, PDIP1, Brca1, B3GT2, Galpha(q)-specific peptide GPCRs, ADAMTSL1, AO7, PTG, HIST3H2A, PKC-alpha, TMEM48, SAP130, SCFD1, FLJ11151, PTP-MEG2…
34	regulation of protein transport	1071	9.8275e-06	0.00160611	9.8275e-06	0.00160611	37	TMEM16A, Galpha(s)-specific class A orphan/other GPCRs, PDE3, PLA2, LYPLAL1, CD137(TNFRSF9), FZD1, GABT, STARD7, Brca1, Olfactory receptor, Galpha(q)-specific peptide GPCRs, IL-33, PDE3B, PKC-alpha, PDE, SCFD1, IL17BR, Ectodysplasin, AACS, MADD, Sirtuin, Frizzled, Rap 1, Galpha(i)-specific peptide GPCRs, HHAT, MYT1, AGS8, Galpha(i)-specific class A orphan/other GPCRs, Integrin, PKC, HCLS1, EBP50,…
35	positive regulation of vascular permeability	19	9.86209e-06	0.00160611	9.86209e-06	0.00160611	5	PDE3, Galpha(q)-specific peptide GPCRs, PDE, Galpha(i)-specific peptide GPCRs, VEGF-B
36	positive regulation of cytoplasmic transport	374	1.07721e-05	0.00163035	1.07721e-05	0.00163035	19	Galpha(s)-specific class A orphan/other GPCRs, PLA2, GSTM2, Hap-1, STARD7, Brca1, Olfactory receptor, Galpha(q)-specific peptide GPCRs, Ectodysplasin, Frizzled, EDNRA, Galpha(i)-specific peptide GPCRs, HHAT, Galpha(i)-specific class A orphan/other GPCRs, Integrin, PKC, HCLS1, TNF-alpha, BMP4
37	regulation of programmed cell death	2132	1.12058e-05	0.00163035	1.12058e-05	0.00163035	60	BMP3B, Noxin, Galpha(s)-specific class A orphan/other GPCRs, ZIP-kinase, PDE3, BUB1, p164-RhoGEF, TRSC 1, MAK10, MITF, PLA2, ISG54, TGF-alpha, Fra-1, P53DINP1a, AMPK alpha subunit, CD137(TNFRSF9), BLM, PKR, Galanin, Brca1, Ku80, Galpha(q)-specific peptide GPCRs, EDNRB, PKC-alpha, PDE, KIF14, AMPK alpha 2 subunit, MADD, TRAF1, Sirtuin, Frizzled, c-Kit, EDNRA, Galpha(i)-specific peptide GPCRs, CTIP…
38	organelle organization	4129	1.13147e-05	0.00163035	1.13147e-05	0.00163035	99	ALKBH4, RFC5, PLC-epsilon, Galpha(s)-specific class A orphan/other GPCRs, ZIP-kinase, Histone H2, PDS5, BUB1, Histone H2A, p164-RhoGEF, PBK, Tenascin-X, APEX, CLUAP1, SHPRH, WIPI1, SPBC25, PLA2, MAP7D3, CIA/ASF1, BBS12, ISG54, 4.1N, NEK9, E2A, MLH1, TGF-alpha, VTI1A, P53DINP1a, PD-ECGF (TdRPase), AMPK alpha subunit, TFB1M, BLM, PDIP1, Brca1, FLJ25393, C15orf23, Ku80, Galpha(q)-specific peptide GP…
39	negative regulation of cyclic nucleotide metabolic process	67	1.13919e-05	0.00163035	1.13919e-05	0.00163035	8	Galpha(q)-specific peptide GPCRs, EDNRB, PKC-alpha, PDE, EDNRA, Galpha(i)-specific peptide GPCRs, PKC, cPKC (conventional)
40	regulation of hormone secretion	445	1.1441e-05	0.00163035	1.1441e-05	0.00163035	21	TMEM16A, Galpha(s)-specific class A orphan/other GPCRs, PDE3, PLA2, GABT, Galanin, Galpha(q)-specific peptide GPCRs, PDE3B, PKC-alpha, PDE, AACS, MADD, Sirtuin, Galpha(i)-specific peptide GPCRs, MYT1, Galpha(i)-specific class A orphan/other GPCRs, PKC, FGF23, GDF9, cPKC (conventional), TNF-alpha
41	positive regulation of ERK1 and ERK2 cascade	248	1.21982e-05	0.00167958	1.21982e-05	0.00167958	15	Galpha(s)-specific class A orphan/other GPCRs, PLA2, Galpha(q)-specific peptide GPCRs, PKC-alpha, Rap 1, EDNRA, Galpha(i)-specific peptide GPCRs, Galpha(i)-specific class A orphan/other GPCRs, PKC, FGF23, FGF1, cPKC (conventional), TNF-alpha, BMP4, VEGF-B
42	negative regulation of glucose transport	33	1.23759e-05	0.00167958	1.23759e-05	0.00167958	6	AMPK alpha subunit, PKC-alpha, Sirtuin, PKC, cPKC (conventional), TNF-alpha
43	DNA replication-dependent nucleosome assembly	20	1.29774e-05	0.00172025	1.29774e-05	0.00172025	5	Histone H2, Histone H2A, CIA/ASF1, Histone H4, Histone H3.2
44	positive regulation of dense core granule biogenesis	4	1.60586e-05	0.00208032	1.60586e-05	0.00208032	3	PKC-alpha, PKC, cPKC (conventional)
45	DNA replication-dependent nucleosome organization	21	1.681e-05	0.00208882	1.681e-05	0.00208882	5	Histone H2, Histone H2A, CIA/ASF1, Histone H4, Histone H3.2
46	regulation of apoptotic process	2114	1.71954e-05	0.00208882	1.71954e-05	0.00208882	59	BMP3B, Noxin, Galpha(s)-specific class A orphan/other GPCRs, ZIP-kinase, PDE3, BUB1, p164-RhoGEF, TRSC 1, MAK10, MITF, PLA2, ISG54, TGF-alpha, Fra-1, P53DINP1a, AMPK alpha subunit, CD137(TNFRSF9), BLM, PKR, Galanin, Brca1, Ku80, Galpha(q)-specific peptide GPCRs, EDNRB, PKC-alpha, PDE, KIF14, AMPK alpha 2 subunit, MADD, TRAF1, Sirtuin, Frizzled, EDNRA, Galpha(i)-specific peptide GPCRs, CTIP2, AGS8…
47	regulation of protein localization	1364	1.72236e-05	0.00208882	1.72236e-05	0.00208882	43	TMEM16A, Galpha(s)-specific class A orphan/other GPCRs, Histone H2, PDE3, Histone H2A, PLA2, LYPLAL1, CD137(TNFRSF9), FZD1, GABT, STARD7, Brca1, Olfactory receptor, C15orf23, Galpha(q)-specific peptide GPCRs, IL-33, PDE3B, HIST3H2A, PKC-alpha, PDE, SCFD1, IL17BR, Ectodysplasin, AACS, MADD, Sirtuin, Frizzled, Rap 1, Galpha(i)-specific peptide GPCRs, HHAT, MYT1, AGS8, Galpha(i)-specific class A orp…
48	chromatin assembly	168	1.77233e-05	0.00210464	1.77233e-05	0.00210464	12	Histone H2, Histone H2A, SHPRH, CIA/ASF1, Histone H4, Histone H1.1, PRR6, CENP-H, Histone H1, Histone H3.2, HIST1H2AE, CENPM
49	lymphocyte proliferation	143	1.98716e-05	0.00229157	1.98716e-05	0.00229157	11	Vpreb2, ITGB2, Galpha(q)-specific peptide GPCRs, Galpha(i)-specific peptide GPCRs, FLT3, Integrin, PKC, CD79A, IGLVL1, CD21, OX40(TNFRSF4)
50	cellular component biogenesis	2924	2.01015e-05	0.00229157	2.01015e-05	0.00229157	75	PCDHB10, PCDHB5, NSUN3, Histone H2, RNAC, Histone H2A, Pcdhb20, MITF, Tenascin-X, CLUAP1, SHPRH, WIPI1, PARD6G, PLA2, MAP7D3, CIA/ASF1, BBS12, MLH1, TGF-alpha, P53DINP1a, AMPK alpha subunit, TFB1M, CD137(TNFRSF9), BLM, KCTD20, PDIP1, FLJ25393, PKC-alpha, TMEM48, PDE, SCFD1, ATP6V0A, IMMP2L, HPLC2, AMPK alpha 2 subunit, MutLbeta complex, CRP3 (MLP), LAMC2, NOB1, Atlastin, Histone H4, NEURL2, Histo…

## Sheet: MSC Process Networks
Enrichment analysis report
Enrichment by Process Networks					MSC_metacore
#	Networks	Total	pValue	Min FDR	p-value	FDR	In Data	Network Objects from Active Data
1	Muscle contraction	173	0.000288786	0.0214677	0.000288786	0.0214677	10	MYL4, Galpha(q)-specific amine GPCRs, MELC, Galpha(q)-specific peptide GPCRs, C3aR, Kv2.1, Galpha(i)-specific peptide GPCRs, Actin muscle, PKC, Actin
2	Development_Skeletal muscle development	144	0.000330272	0.0214677	0.000330272	0.0214677	9	MYL4, Caveolin-3, MELC, Histone deacetylase class II, HGF receptor (Met), HDAC9, Actin muscle, ACTG2, Actin
3	Transport_Manganese transport	104	0.0210724	0.821524	0.0210724	0.821524	5	Mn(III)-Apotransferrin, SLC39A8, Apotransferrin, SLC24A2, CNDP2
4	Inflammation_Amphoterin signaling	118	0.0339669	0.821524	0.0339669	0.821524	5	Calgranulin A, MELC, IL1RN, Calgranulin B, Actin
5	Cell adhesion_Glycoconjugates	162	0.0371183	0.821524	0.0371183	0.821524	6	BDNF, Galectin-3, HP, Galectin-2, PKC, Actin
6	Cell cycle_Mitosis	179	0.0555612	0.821524	0.0555612	0.821524	6	HGF receptor (Met), Zwilch, CENP-E, SIL, Aurora-A, Actin
7	Chemotaxis	137	0.0579947	0.821524	0.0579947	0.821524	5	CCL3L1, Galpha(q)-specific peptide GPCRs, C3aR, FPR, Galpha(i)-specific peptide GPCRs
8	Development_Neurogenesis_Axonal guidance	230	0.0614865	0.821524	0.0614865	0.821524	7	Ephrin-A, BDNF, MELC, UNC5C, CRMP3, Actin, PKA-reg (cAMP-dependent)
9	Signal transduction_CREM pathway	98	0.062376	0.821524	0.062376	0.821524	4	PGE2R2, Brca2, TSH receptor, PKA-reg (cAMP-dependent)
10	Inflammation_Kallikrein-kinin system	185	0.0631942	0.821524	0.0631942	0.821524	6	des-Arg9-bradykinin, des-Arg10-kallidin, Bradykinin, Kallidin, ITIH4, KNG
11	Transport_Iron transport	108	0.0826513	0.881723	0.0826513	0.881723	4	Apotransferrin, TPH2, Holotransferrin, Transferrin
12	Development_Ossification and bone remodeling	157	0.0916277	0.881723	0.0916277	0.881723	5	GDF5, Osteomodulin, SMAD4, Galpha(s)-specific prostanoid GPCRs, CaSR
13	Reproduction_FSH-beta signaling pathway	160	0.0973926	0.881723	0.0973926	0.881723	5	Ectodin, PRKAR2B, SMAD4, Galpha(s)-specific hormone protein GPCRs, PKA-reg (cAMP-dependent)
14	Cell cycle_Core	115	0.098551	0.881723	0.098551	0.881723	4	ASK (Dbf4), Zwilch, CENP-E, Aurora-A
15	Muscle contraction_Nitric oxide signaling in the cardiovascular system	124	0.120918	0.881723	0.120918	0.881723	4	Caveolin-3, Bradykinin, PKA-reg type II (cAMP-dependent), PKA-reg (cAMP-dependent)
16	Proliferation_Positive regulation cell proliferation	221	0.121307	0.881723	0.121307	0.881723	6	HGF receptor (Met), IL-5, Galpha(i)-specific peptide GPCRs, Serotonin receptor, TSH receptor, PKA-reg (cAMP-dependent)
17	Development_Regulation of angiogenesis	222	0.123212	0.881723	0.123212	0.881723	6	Ephrin-A, Galpha(q)-specific peptide GPCRs, SMAD4, Cullin7, Galpha(i)-specific peptide GPCRs, PKC
18	Transcription_Chromatin modification	127	0.128825	0.881723	0.128825	0.881723	4	Histone deacetylase class II, HDAC9, Brca2, CBX8
19	Cell adhesion_Attractive and repulsive receptors	175	0.128867	0.881723	0.128867	0.881723	5	Ephrin-A, UNC5C, HGF receptor (Met), Ephrin-A4, Actin
20	Neurophysiological process_Melatonin signaling	43	0.139498	0.906735	0.139498	0.906735	2	SULT1E1, PKA-reg (cAMP-dependent)
21	Cytoskeleton_Regulation of cytoskeleton rearrangement	183	0.147349	0.912158	0.147349	0.912158	5	MELC, RHG7, Actin muscle, PKC, Actin
22	Signal Transduction_BMP and GDF signaling	91	0.161739	0.919947	0.161739	0.919947	3	GDF5, Ectodin, SMAD4
23	Transport_Calcium transport	192	0.169416	0.919947	0.169416	0.919947	5	SLC24A4, Calgranulin A, SLC24A2, CaSR, CRACM1
24	Autophagy_Autophagy	55	0.20477	0.919947	0.20477	0.919947	2	TLR5, TRIF (TICAM1)
25	Signal transduction_Neuropeptide signaling pathways	155	0.211665	0.919947	0.211665	0.919947	4	NPY, Galpha(q)-specific peptide GPCRs, Galpha(i)-specific peptide GPCRs, PKA-reg (cAMP-dependent)
26	Signal Transduction_Cholecystokinin signaling	106	0.219743	0.919947	0.219743	0.919947	3	Galpha(q)-specific peptide GPCRs, Galpha(i)-specific peptide GPCRs, PKA-reg (cAMP-dependent)
27	Cell adhesion_Platelet aggregation	158	0.221331	0.919947	0.221331	0.919947	4	GP-IB alpha, MELC, THAS, PKA-reg (cAMP-dependent)
28	Neurophysiological process_Transmission of nerve impulse	212	0.222607	0.919947	0.222607	0.919947	5	Hap-1, PRKAR2B, Galpha(i)-specific peptide GPCRs, Serotonin receptor, PKA-reg (cAMP-dependent)
29	Signal transduction_Leptin signaling	107	0.22376	0.919947	0.22376	0.919947	3	NPY, Thyroliberin, PKA-reg (cAMP-dependent)
30	Reproduction_Progesterone signaling	214	0.228194	0.919947	0.228194	0.919947	5	Galpha(q)-specific peptide GPCRs, HGF receptor (Met), SULT1E1, Aurora-A, PKA-reg (cAMP-dependent)
31	Cytoskeleton_Spindle microtubules	109	0.231837	0.919947	0.231837	0.919947	3	Zwilch, CENP-E, Aurora-A
32	Inflammation_IL-4 signaling	115	0.256373	0.919947	0.256373	0.919947	3	HLA-DQA1, IL-5, CD74
33	Development_Cartilage development	66	0.266969	0.919947	0.266969	0.919947	2	GDF5, SMAD4
34	Development_Blood vessel morphogenesis	228	0.268384	0.919947	0.268384	0.919947	5	Galpha(q)-specific amine GPCRs, Galpha(q)-specific peptide GPCRs, HGF receptor (Met), Galpha(i)-specific peptide GPCRs, Transferrin
35	Inflammation_IL-6 signaling	119	0.272932	0.919947	0.272932	0.919947	3	HP, SERPINA3 (ACT), AGP1 (ORM1)
36	Cell adhesion_Platelet-endothelium-leucocyte interactions	174	0.274633	0.919947	0.274633	0.919947	4	GP-IB alpha, Beta-2-glycoprotein I (APOH), HGF receptor (Met), KNG
37	Cell adhesion_Cadherins	180	0.295193	0.919947	0.295193	0.919947	4	Galectin-3, HGF receptor (Met), PKC, Actin
38	Cell cycle_G0-G1	71	0.295368	0.919947	0.295368	0.919947	2	HDAC9, KIS
39	Signal transduction_Androgen receptor nuclear signaling	126	0.302166	0.919947	0.302166	0.919947	3	Hap-1, Par-4, Brca2
40	Neurophysiological process_Circadian rhythm	76	0.323617	0.919947	0.323617	0.919947	2	TIM, PKA-reg (cAMP-dependent)
41	Development_Neurogenesis in general	192	0.336842	0.919947	0.336842	0.919947	4	Galpha(q)-specific amine GPCRs, HEN1, Neuromodulin, SOX8
42	Neurophysiological process_Long-term potentiation	82	0.357134	0.919947	0.357134	0.919947	2	BDNF, PKA-reg (cAMP-dependent)
43	Inflammation_MIF signaling	140	0.360938	0.919947	0.360938	0.919947	3	CD74, PKC, PKA-reg (cAMP-dependent)
44	Cell adhesion_Leucocyte chemotaxis	204	0.378759	0.919947	0.378759	0.919947	4	CCL3L1, Galpha(q)-specific peptide GPCRs, Galpha(i)-specific peptide GPCRs, Actin
45	Signal transduction_Oxytocin signaling	86	0.379158	0.919947	0.379158	0.919947	2	PKC, PLA2(hGIIA)
46	Proliferation_Lymphocyte proliferation	209	0.396187	0.919947	0.396187	0.919947	4	IL-5, Par-4, CRACM1, OX40(TNFRSF4)
47	Cell cycle_S phase	149	0.39843	0.919947	0.39843	0.919947	3	TOP3A, ASK (Dbf4), Brca2
48	Reproduction_Feeding and Neurohormone signaling	211	0.40314	0.919947	0.40314	0.919947	4	Galpha(q)-specific peptide GPCRs, Galpha(i)-specific peptide GPCRs, SPIN2, PKA-reg (cAMP-dependent)
49	Cell adhesion_Integrin-mediated cell-matrix adhesion	214	0.413544	0.919947	0.413544	0.919947	4	MELC, Osteomodulin, RHG7, Actin
50	Inflammation_Neutrophil activation	215	0.417005	0.919947	0.417005	0.919947	4	IL-5, FPR, Galpha(i)-specific peptide GPCRs, Actin

## Sheet: MSC Pathway Maps
Enrichment analysis report
Enrichment by Pathway Maps					MSC_metacore
#	Maps	Total	pValue	Min FDR	p-value	FDR	In Data	Network Objects from Active Data
1	Protein folding and maturation_Bradykinin / Kallidin maturation	32	9.22757e-06	0.00323888	9.22757e-06	0.00323888	5	des-Arg9-bradykinin, des-Arg10-kallidin, Bradykinin, Kallidin, KNG
2	Airway smooth muscle contraction in asthma	56	0.00163987	0.214245	0.00163987	0.214245	4	PGE2R2, MELC, Bradykinin, PKA-reg (cAMP-dependent)
3	Signal transduction_Production and main functions of biologically active prostaglandins and Thromboxane A2	59	0.00199046	0.214245	0.00199046	0.214245	4	PGE2R2, CRTH2, CBR2, THAS
4	Cytoskeleton remodeling_RalA regulation pathway	30	0.00247628	0.214245	0.00247628	0.214245	3	FPR, Aurora-A, Actin
5	Immune response_IL-6-induced acute-phase response in hepatocytes	36	0.00418725	0.214245	0.00418725	0.214245	3	Kng1, HP, AGP1 (ORM1)
6	Cell cycle_The metaphase checkpoint	36	0.00418725	0.214245	0.00418725	0.214245	3	Zwilch, CENP-E, Aurora-A
7	Development_Beta adrenergic receptors in brown adipocyte differentiation	37	0.00452704	0.214245	0.00452704	0.214245	3	DIO2, A-FABP, PKA-reg (cAMP-dependent)
8	Development_Gastrin in differentiation of the gastric mucosa	38	0.00488308	0.214245	0.00488308	0.214245	3	PKC-eta, ICRF, PKC
9	Transport_RAB3 regulation pathway	14	0.00694289	0.238983	0.00694289	0.238983	2	Rab-3B, Rab-3
10	Immune response_CRTH2 signaling in Th2 cells	44	0.00737201	0.238983	0.00737201	0.238983	3	IL-5, CRTH2, PKC
11	Immune response_PGE2 signaling in immune response	45	0.00784732	0.238983	0.00784732	0.238983	3	PGE2R2, IL-5, PKA-reg (cAMP-dependent)
12	Immune response_MIF - the neuroendocrine-macrophage connector	46	0.00834034	0.238983	0.00834034	0.238983	3	CD74, PKC, PKA-reg (cAMP-dependent)
13	wtCFTR and deltaF508 traffic / Membrane expression (normal and CF)	47	0.00885123	0.238983	0.00885123	0.238983	3	HGF receptor (Met), PKA-reg type II (cAMP-dependent), PKA-reg (cAMP-dependent)
14	Transport_The role of AVP in regulation of Aquaporin 2 and renal water reabsorption	50	0.0104923	0.259177	0.0104923	0.259177	3	PRKAR2B, PKA-reg type II (cAMP-dependent), PKA-reg (cAMP-dependent)
15	Signal transduction_PKA signaling	51	0.0110759	0.259177	0.0110759	0.259177	3	SMAD4, PKA-reg type II (cAMP-dependent), PKA-reg (cAMP-dependent)
16	Immune response_T regulatory cell-mediated modulation of effector T cell and NK cell functions	53	0.0122986	0.2698	0.0122986	0.2698	3	PGE2R2, FOXP3, PKA-reg (cAMP-dependent)
17	Platelet activation as a result of endothelial dysfunction after stenting	56	0.0142725	0.278314	0.0142725	0.278314	3	IRAG, PKC, PKA-reg (cAMP-dependent)
18	Muscle contraction_Regulation of eNOS activity in cardiomyocytes	56	0.0142725	0.278314	0.0142725	0.278314	3	Caveolin-3, PKA-reg type II (cAMP-dependent), PKA-reg (cAMP-dependent)
19	Cytoskeleton remodeling_Regulation of actin cytoskeleton by Rho GTPases	23	0.0183074	0.338206	0.0183074	0.338206	2	MELC, Actin
20	Role of Nicotine-induced Leptin resistance in hypothalamus in development of obesity	25	0.0214555	0.351848	0.0214555	0.351848	2	NPY, Thyroliberin
21	Cell adhesion_Cadherin-mediated cell adhesion	26	0.0231078	0.351848	0.0231078	0.351848	2	HGF receptor (Met), Actin
22	G-protein signaling_G-Protein alpha-i signaling cascades	27	0.0248109	0.351848	0.0248109	0.351848	2	RGS11, PKA-reg (cAMP-dependent)
23	Transcription_Role of Akt in hypoxia induced HIF1 activation	27	0.0248109	0.351848	0.0248109	0.351848	2	APEX, Transferrin
24	Immune response_IL-4-responsive genes in type 2 immunity	70	0.0257466	0.351848	0.0257466	0.351848	3	IL1RN, FOXP3, IL-5
25	Development_Regulation of CDK5 in CNS	28	0.0265637	0.351848	0.0265637	0.351848	2	BDNF, PKA-reg (cAMP-dependent)
26	Blood coagulation_Platelet microparticle generation	71	0.0267099	0.351848	0.0267099	0.351848	3	GP-IB alpha, PKC, CRACM1
27	Huntington's disease (general schema)	3	0.0270652	0.351848	0.0270652	0.351848	1	BDNF
28	Cell adhesion_Gap junctions	30	0.0302144	0.378759	0.0302144	0.378759	2	PKC, Actin
29	Nociception_Nociceptin receptor signaling	76	0.0318128	0.385045	0.0318128	0.385045	3	PKC, Actin, PKA-reg (cAMP-dependent)
30	Cell cycle_Role of Nek in cell cycle regulation	32	0.0340519	0.390048	0.0340519	0.390048	2	NEK6, Aurora-A
31	Cytoskeleton remodeling_Thyroliberin in cytoskeleton remodeling	33	0.0360383	0.390048	0.0360383	0.390048	2	Thyroliberin, PKA-reg (cAMP-dependent)
32	Chemotaxis_CCL19- and CCl21-mediated chemotaxis	33	0.0360383	0.390048	0.0360383	0.390048	2	PGE2R2, PKA-reg (cAMP-dependent)
33	Signal transduction_Erk Interactions: Inhibition of Erk	34	0.0380685	0.390048	0.0380685	0.390048	2	PKC, PKA-reg (cAMP-dependent)
34	Muscle contraction_GPCRs in the regulation of smooth muscle tone	83	0.0397525	0.390048	0.0397525	0.390048	3	PGE2R2, MELC, PKA-reg (cAMP-dependent)
35	Development_Transcriptional regulation of megakaryopoiesis	35	0.0401415	0.390048	0.0401415	0.390048	2	GP-IB alpha, THAS
36	Immune response_Differentiation of natural regulatory T cells	35	0.0401415	0.390048	0.0401415	0.390048	2	FOXP3, OX40(TNFRSF4)
37	Development_MAG-dependent inhibition of neurite outgrowth	37	0.0444124	0.390048	0.0444124	0.390048	2	BDNF, MELC
38	Role of red blood cell adhesion to endothelium in vaso-occlusion in Sickle cell disease	37	0.0444124	0.390048	0.0444124	0.390048	2	GP-IB alpha, PKA-reg (cAMP-dependent)
39	Complement pathway disruption in thrombotic microangiopathy	38	0.0466085	0.390048	0.0466085	0.390048	2	C3aR, PKC
40	Signal transduction_Cyclic AMP signaling	38	0.0466085	0.390048	0.0466085	0.390048	2	PKC, PKA-reg (cAMP-dependent)
41	Transcription_P53 signaling pathway	39	0.0488438	0.390048	0.0488438	0.390048	2	APEX, RanBP2
42	Development_BMP7 in brown adipocyte differentiation	39	0.0488438	0.390048	0.0488438	0.390048	2	DIO2, SERPINA3 (ACT)
43	Blood coagulation_Blood coagulation	39	0.0488438	0.390048	0.0488438	0.390048	2	Bradykinin, KNG
44	Development_Role of Activin A in cell differentiation and proliferation	40	0.0511174	0.390048	0.0511174	0.390048	2	SMAD4, PKA-reg (cAMP-dependent)
45	Reproduction_Progesterone-mediated oocyte maturation	40	0.0511174	0.390048	0.0511174	0.390048	2	Aurora-A, PKA-reg (cAMP-dependent)
46	Cytoskeleton remodeling_Role of PKA in cytoskeleton reorganisation	40	0.0511174	0.390048	0.0511174	0.390048	2	MELC, PKA-reg (cAMP-dependent)
47	Development_Regulation of lung epithelial progenitor cell differentiation	41	0.0534285	0.392578	0.0534285	0.392578	2	SMAD4, Napsin A
48	CFTR-dependent regulation of ion channels in CF	42	0.0557762	0.392578	0.0557762	0.392578	2	PKA-reg type II (cAMP-dependent), PKA-reg (cAMP-dependent)
49	Transport_ACM3 in salivary glands	42	0.0557762	0.392578	0.0557762	0.392578	2	PKC, PKA-reg (cAMP-dependent)
50	Role of cell adhesion in vaso-occlusion in Sickle cell disease	43	0.0581597	0.392578	0.0581597	0.392578	2	GP-IB alpha, PKA-reg (cAMP-dependent)

## Sheet: MSC GO Processes
Enrichment analysis report
Enrichment by GO Processes					MSC_metacore
#	Processes	Total	pValue	Min FDR	p-value	FDR	In Data	Network Objects from Active Data
1	ERK1 and ERK2 cascade	53	2.32456e-11	1.22179e-07	2.32456e-11	1.22179e-07	11	Galpha(q)-specific amine GPCRs, Mn(III)-Apotransferrin, Galpha(q)-specific peptide GPCRs, Apotransferrin, Beta-2 transferrin, Holotransferrin, Galpha(i)-specific peptide GPCRs, Galpha(s)-specific prostanoid GPCRs, HTR2B, Serotonin receptor, Transferrin
2	leukocyte differentiation	496	2.19126e-10	5.68533e-07	2.19126e-10	5.68533e-07	26	Ephrin-A, MHC class II alpha chain, NFAM1, Mn(III)-Apotransferrin, RSAD2, SNFT, Histone deacetylase class II, Galpha(q)-specific peptide GPCRs, Apotransferrin, FOXP3, ATF/CREB, Beta-2 transferrin, HDAC9, CD74, Holotransferrin, Galpha(i)-specific peptide GPCRs, Galpha(s)-specific hormone protein GPCRs, Galpha(s)-specific prostanoid GPCRs, Cernunnos, CLECSF9, IL-17C, TSH receptor, CLECSF8, TREM2, E…
3	import into cell	51	3.49302e-10	5.68533e-07	3.49302e-10	5.68533e-07	10	SV2B, Mn(III)-Apotransferrin, Galpha(q)-specific peptide GPCRs, Apotransferrin, Beta-2 transferrin, Holotransferrin, Galpha(i)-specific peptide GPCRs, Par-4, CAT-4, Transferrin
4	regulation of catalytic activity	3140	6.02942e-10	5.68533e-07	6.02942e-10	5.68533e-07	75	CAMGAP1, Ephrin-A, MYL4, CCL3L1, LRRTM4, Galpha(q)-specific amine GPCRs, GP-IB alpha, Caveolin-3, PLEKHG4, Calgranulin A, Beta-2-glycoprotein I (APOH), TRF1, Mn(III)-Apotransferrin, Fatty acid-binding protein, Kng1, Serpinb1b, HP, SERPINA3 (ACT), MELC, PRKAR2B, Histone deacetylase class II, Galpha(q)-specific peptide GPCRs, DHC24, IL1RN, Apotransferrin, CAMK2N2, ATF/CREB, ASK (Dbf4), HGF receptor…
5	acute inflammatory response	135	7.16031e-10	5.68533e-07	7.16031e-10	5.68533e-07	14	Calgranulin A, Mn(III)-Apotransferrin, Kng1, HP, SERPINA3 (ACT), Galpha(q)-specific peptide GPCRs, IL1RN, AGP1 (ORM1), Apotransferrin, Beta-2 transferrin, Holotransferrin, Galpha(i)-specific peptide GPCRs, ITIH4, Transferrin
6	inflammatory response	732	7.27935e-10	5.68533e-07	7.27935e-10	5.68533e-07	31	CCL3L1, Galpha(q)-specific amine GPCRs, BDNF, Calgranulin A, NFAM1, Mn(III)-Apotransferrin, Kng1, HP, SERPINA3 (ACT), Histone deacetylase class II, RELT, Galpha(q)-specific peptide GPCRs, IL1RN, AGP1 (ORM1), Apotransferrin, C3aR, Beta-2 transferrin, IL-5, HDAC9, TLR5, Holotransferrin, Galpha(i)-specific peptide GPCRs, Calgranulin B, PKC, Galpha(s)-specific prostanoid GPCRs, ITIH4, TRIF (TICAM1), …
7	acute-phase response	72	7.57178e-10	5.68533e-07	7.57178e-10	5.68533e-07	11	Mn(III)-Apotransferrin, Kng1, HP, SERPINA3 (ACT), IL1RN, AGP1 (ORM1), Apotransferrin, Beta-2 transferrin, Holotransferrin, ITIH4, Transferrin
8	ferrous iron import into cell	6	1.27296e-09	8.36337e-07	1.27296e-09	8.36337e-07	5	Mn(III)-Apotransferrin, Apotransferrin, Beta-2 transferrin, Holotransferrin, Transferrin
9	regulation of cell proliferation	2213	3.57503e-09	1.78406e-06	3.57503e-09	1.78406e-06	58	GDF5, NPY, MHC class II alpha chain, H2-Aa, CCL3L1, Galpha(q)-specific amine GPCRs, Caveolin-3, BDNF, ASH2, EYA1, PGE2R2, Beta-2-glycoprotein I (APOH), Mn(III)-Apotransferrin, Fatty acid-binding protein, PKC-eta, Galectin-3, Kng1, TIM, PLAG1, Histone deacetylase class II, RELT, Galpha(q)-specific peptide GPCRs, DHC24, Apotransferrin, C3aR, FOXP3, HLA-DQA1, ATF/CREB, SMAD4, Beta-2 transferrin, IL-…
10	activation of phospholipase C activity	83	3.60919e-09	1.78406e-06	3.60919e-09	1.78406e-06	11	Galpha(q)-specific amine GPCRs, PRKAR2B, Galpha(q)-specific peptide GPCRs, ATF/CREB, RHG7, Galpha(i)-specific peptide GPCRs, PKC, HTR2B, PKA-reg type II (cAMP-dependent), Serotonin receptor, PKA-reg (cAMP-dependent)
11	regulation of molecular function	3800	3.94761e-09	1.78406e-06	3.94761e-09	1.78406e-06	83	CAMGAP1, Ephrin-A, MYL4, CCL3L1, LRRTM4, Galpha(q)-specific amine GPCRs, GP-IB alpha, Caveolin-3, BDNF, PLEKHG4, Calgranulin A, NFAM1, Beta-2-glycoprotein I (APOH), TRF1, MRAP, Mn(III)-Apotransferrin, Fatty acid-binding protein, PKC-eta, Kng1, Serpinb1b, Hap-1, HP, SERPINA3 (ACT), MELC, PRKAR2B, Histone deacetylase class II, Galpha(q)-specific peptide GPCRs, DHC24, IL1RN, Apotransferrin, CAMK2N2,…
12	cell activation	1025	4.30782e-09	1.78406e-06	4.30782e-09	1.78406e-06	36	NPY, MHC class II alpha chain, CCL3L1, Galpha(q)-specific amine GPCRs, GP-IB alpha, NFAM1, Mn(III)-Apotransferrin, RSAD2, PKC-eta, SNFT, Histone deacetylase class II, Galpha(q)-specific peptide GPCRs, Apotransferrin, FOXP3, ATF/CREB, SMAD4, Beta-2 transferrin, HDAC9, CD74, Holotransferrin, Galpha(i)-specific peptide GPCRs, Galpha(s)-specific hormone protein GPCRs, Tspan32, PKC, Galpha(s)-specific…
13	ferrous iron import	7	4.41263e-09	1.78406e-06	4.41263e-09	1.78406e-06	5	Mn(III)-Apotransferrin, Apotransferrin, Beta-2 transferrin, Holotransferrin, Transferrin
14	positive regulation of amine transport	70	8.91793e-09	3.34805e-06	8.91793e-09	3.34805e-06	10	Galpha(q)-specific amine GPCRs, Rab-3B, Galpha(q)-specific peptide GPCRs, Kv2.1, SLC36A2, Galpha(i)-specific peptide GPCRs, Thyroliberin, Rab-3, SN1, Serotonin receptor
15	positive regulation of phospholipase C activity	96	1.72389e-08	6.0405e-06	1.72389e-08	6.0405e-06	11	Galpha(q)-specific amine GPCRs, PRKAR2B, Galpha(q)-specific peptide GPCRs, ATF/CREB, RHG7, Galpha(i)-specific peptide GPCRs, PKC, HTR2B, PKA-reg type II (cAMP-dependent), Serotonin receptor, PKA-reg (cAMP-dependent)
16	positive regulation of gliogenesis	97	1.92439e-08	6.32163e-06	1.92439e-08	6.32163e-06	11	Mn(III)-Apotransferrin, PKC-eta, PLAG1, Galpha(q)-specific peptide GPCRs, Apotransferrin, Beta-2 transferrin, Holotransferrin, Galpha(i)-specific peptide GPCRs, PKC, SOX8, Transferrin
17	positive regulation of oligodendrocyte progenitor proliferation	9	2.59704e-08	8.02945e-06	2.59704e-08	8.02945e-06	5	Mn(III)-Apotransferrin, Apotransferrin, Beta-2 transferrin, Holotransferrin, Transferrin
18	regulation of phospholipase C activity	101	2.95048e-08	8.61539e-06	2.95048e-08	8.61539e-06	11	Galpha(q)-specific amine GPCRs, PRKAR2B, Galpha(q)-specific peptide GPCRs, ATF/CREB, RHG7, Galpha(i)-specific peptide GPCRs, PKC, HTR2B, PKA-reg type II (cAMP-dependent), Serotonin receptor, PKA-reg (cAMP-dependent)
19	regulation of gliogenesis	154	3.5797e-08	9.53837e-06	3.5797e-08	9.53837e-06	13	ASH2, Mn(III)-Apotransferrin, PKC-eta, PLAG1, Galpha(q)-specific peptide GPCRs, Apotransferrin, ATF/CREB, Beta-2 transferrin, Holotransferrin, Galpha(i)-specific peptide GPCRs, PKC, SOX8, Transferrin
20	positive regulation of multicellular organismal process	2060	3.69286e-08	9.53837e-06	3.69286e-08	9.53837e-06	53	GDF5, Ephrin-A, MHC class II alpha chain, H2-Aa, TMEM79, CCL3L1, LRRTM4, Galpha(q)-specific amine GPCRs, BDNF, NFAM1, Beta-2-glycoprotein I (APOH), Mn(III)-Apotransferrin, RSAD2, PKC-eta, Galectin-3, Hap-1, PLAG1, Histone deacetylase class II, Galpha(q)-specific peptide GPCRs, Apotransferrin, C3aR, FOXP3, HLA-DQA1, ATF/CREB, HGF receptor (Met), SMAD4, Beta-2 transferrin, IL-5, HDAC9, TLR5, CD74, …
21	single-multicellular organism process	7612	3.81099e-08	9.53837e-06	3.81099e-08	9.53837e-06	132	GDF5, NPY, Ephrin-A, MHC class II alpha chain, DCHS1, TMEM79, Ectodin, CCL3L1, DNase1L2, Galpha(q)-specific amine GPCRs, SLC24A4, GP-IB alpha, COL9A1, Caveolin-3, Pendrin, BDNF, ASH2, EYA1, Calgranulin A, NFAM1, PGE2R2, Beta-2-glycoprotein I (APOH), Mn(III)-Apotransferrin, Fatty acid-binding protein, RSAD2, IRAG, SIN1, PKC-eta, Galectin-3, SNFT, Kng1, Zfp568, TIM, UNC45B, Hap-1, PLAG1, HP, SERPIN…
22	regulation of multicellular organismal process	3602	4.80741e-08	1.14854e-05	4.80741e-08	1.14854e-05	77	GDF5, NPY, Ephrin-A, MHC class II alpha chain, MYL4, H2-Aa, TMEM79, CCL3L1, LRRTM4, Galpha(q)-specific amine GPCRs, GP-IB alpha, Caveolin-3, BDNF, ASH2, EYA1, NFAM1, Beta-2-glycoprotein I (APOH), MRAP, Mn(III)-Apotransferrin, RSAD2, IRAG, PKC-eta, Galectin-3, Kng1, Hap-1, PLAG1, MELC, Histone deacetylase class II, Osteomodulin, Galpha(q)-specific peptide GPCRs, E4F1, IL1RN, AGP1 (ORM1), Apotransf…
23	ferrous iron transport	10	5.1443e-08	1.17558e-05	5.1443e-08	1.17558e-05	5	Mn(III)-Apotransferrin, Apotransferrin, Beta-2 transferrin, Holotransferrin, Transferrin
24	regulation of secretion	1081	5.48805e-08	1.20188e-05	5.48805e-08	1.20188e-05	35	Ephrin-A, CCL3L1, Galpha(q)-specific amine GPCRs, Rab-3B, Calgranulin A, RSAD2, PLB1, Galectin-3, Hap-1, PRKAR2B, Galpha(q)-specific peptide GPCRs, IL1RN, CORIN, FOXP3, Kv2.1, ATF/CREB, SMAD4, IL-5, TLR5, CD74, Galpha(i)-specific peptide GPCRs, Thyroliberin, Rab-3, Calgranulin B, PKC, LGI3, Galpha(s)-specific prostanoid GPCRs, HTR2B, CLECSF9, PKA-reg type II (cAMP-dependent), CaSR, Serotonin rece…
25	system development	5827	6.39608e-08	1.34471e-05	6.39608e-08	1.34471e-05	108	GDF5, NPY, Ephrin-A, MHC class II alpha chain, DCHS1, TMEM79, Ectodin, CCL3L1, DNase1L2, Galpha(q)-specific amine GPCRs, SLC24A4, COL9A1, Caveolin-3, Pendrin, BDNF, ASH2, EYA1, Calgranulin A, NFAM1, PGE2R2, Beta-2-glycoprotein I (APOH), Mn(III)-Apotransferrin, Fatty acid-binding protein, RSAD2, SIN1, PKC-eta, Galectin-3, SNFT, Zfp568, TIM, UNC45B, Hap-1, PLAG1, HP, MELC, Histone deacetylase class…
26	positive regulation of protein modification process	1631	6.66183e-08	1.34672e-05	6.66183e-08	1.34672e-05	45	GDF5, NPY, Ephrin-A, CCL3L1, Galpha(q)-specific amine GPCRs, Caveolin-3, BDNF, Mn(III)-Apotransferrin, Kng1, PRKAR2B, Histone deacetylase class II, RELT, Galpha(q)-specific peptide GPCRs, IL1RN, Apotransferrin, FOXP3, ATF/CREB, HGF receptor (Met), SMAD4, Beta-2 transferrin, CCDC22, IL-5, CD74, Holotransferrin, FPR, RHG7, Malin, Galpha(i)-specific peptide GPCRs, Galpha(s)-specific hormone protein …
27	regulation of amine transport	137	8.0489e-08	1.5091e-05	8.0489e-08	1.5091e-05	12	Galpha(q)-specific amine GPCRs, Rab-3B, Galpha(q)-specific peptide GPCRs, IL1RN, Kv2.1, SLC36A2, Galpha(i)-specific peptide GPCRs, Thyroliberin, Rab-3, SN1, PKC, Serotonin receptor
28	inorganic cation import into cell	20	8.32649e-08	1.5091e-05	8.32649e-08	1.5091e-05	6	Mn(III)-Apotransferrin, Apotransferrin, Beta-2 transferrin, Holotransferrin, Par-4, Transferrin
29	inorganic ion import into cell	20	8.32649e-08	1.5091e-05	8.32649e-08	1.5091e-05	6	Mn(III)-Apotransferrin, Apotransferrin, Beta-2 transferrin, Holotransferrin, Par-4, Transferrin
30	positive regulation of signaling	2115	8.73673e-08	1.53067e-05	8.73673e-08	1.53067e-05	53	GDF5, NPY, Ephrin-A, CCL3L1, Galpha(q)-specific amine GPCRs, Rab-3B, 21-GARP, BDNF, EYA1, Calgranulin A, NFAM1, Mn(III)-Apotransferrin, RSAD2, PKC-eta, NEK6, Kng1, Hap-1, Histone deacetylase class II, RELT, Galpha(q)-specific peptide GPCRs, IL1RN, TAJ(TNFRSF19), SH3BGRL, Apotransferrin, ATF/CREB, HGF receptor (Met), SMAD4, Beta-2 transferrin, CCDC22, IL-5, CRTH2, TLR5, CD74, Holotransferrin, FPR,…
31	divalent metal ion transport	378	1.24664e-07	2.11365e-05	1.24664e-07	2.11365e-05	19	NPY, CCL3L1, Galpha(q)-specific amine GPCRs, SLC24A4, Mn(III)-Apotransferrin, SLC39A8, Galpha(q)-specific peptide GPCRs, Apotransferrin, Beta-2 transferrin, Holotransferrin, Galpha(i)-specific peptide GPCRs, SLC24A2, PKC, Par-4, HTR2B, CaSR, Serotonin receptor, CRACM1, Transferrin
32	positive regulation of cell communication	2144	1.35476e-07	2.2208e-05	1.35476e-07	2.2208e-05	53	GDF5, NPY, Ephrin-A, CCL3L1, Galpha(q)-specific amine GPCRs, Rab-3B, 21-GARP, BDNF, EYA1, Calgranulin A, NFAM1, Mn(III)-Apotransferrin, RSAD2, PKC-eta, NEK6, Kng1, Hap-1, Histone deacetylase class II, RELT, Galpha(q)-specific peptide GPCRs, IL1RN, TAJ(TNFRSF19), SH3BGRL, Apotransferrin, ATF/CREB, HGF receptor (Met), SMAD4, Beta-2 transferrin, CCDC22, IL-5, CRTH2, TLR5, CD74, Holotransferrin, FPR,…
33	divalent inorganic cation transport	381	1.40915e-07	2.2208e-05	1.40915e-07	2.2208e-05	19	NPY, CCL3L1, Galpha(q)-specific amine GPCRs, SLC24A4, Mn(III)-Apotransferrin, SLC39A8, Galpha(q)-specific peptide GPCRs, Apotransferrin, Beta-2 transferrin, Holotransferrin, Galpha(i)-specific peptide GPCRs, SLC24A2, PKC, Par-4, HTR2B, CaSR, Serotonin receptor, CRACM1, Transferrin
34	positive regulation of amino acid transport	35	1.43659e-07	2.2208e-05	1.43659e-07	2.2208e-05	7	Galpha(q)-specific amine GPCRs, Galpha(q)-specific peptide GPCRs, SLC36A2, Galpha(i)-specific peptide GPCRs, Thyroliberin, SN1, Serotonin receptor
35	positive regulation of cell proliferation	1287	1.50785e-07	2.2529e-05	1.50785e-07	2.2529e-05	38	NPY, MHC class II alpha chain, Galpha(q)-specific amine GPCRs, Caveolin-3, EYA1, Mn(III)-Apotransferrin, Fatty acid-binding protein, PKC-eta, Galectin-3, Kng1, PLAG1, Histone deacetylase class II, Galpha(q)-specific peptide GPCRs, Apotransferrin, C3aR, FOXP3, ATF/CREB, SMAD4, Beta-2 transferrin, IL-5, CD74, Holotransferrin, A-FABP, Galpha(i)-specific peptide GPCRs, Galpha(s)-specific hormone prot…
36	cellular chemical homeostasis	924	1.56489e-07	2.2529e-05	1.56489e-07	2.2529e-05	31	CCL3L1, Galpha(q)-specific amine GPCRs, SLC24A4, Caveolin-3, Pendrin, Calgranulin A, Mn(III)-Apotransferrin, Kng1, Galpha(q)-specific peptide GPCRs, Apotransferrin, C3aR, Kv2.1, HGF receptor (Met), SMAD4, Beta-2 transferrin, CCDC22, Holotransferrin, Galpha(i)-specific peptide GPCRs, RanBP2, Galpha(s)-specific hormone protein GPCRs, SLC24A2, Calgranulin B, PKC, Galpha(s)-specific prostanoid GPCRs,…
37	iron ion import into cell	12	1.58594e-07	2.2529e-05	1.58594e-07	2.2529e-05	5	Mn(III)-Apotransferrin, Apotransferrin, Beta-2 transferrin, Holotransferrin, Transferrin
38	positive regulation of catalytic activity	2041	1.76941e-07	2.44737e-05	1.76941e-07	2.44737e-05	51	CAMGAP1, Ephrin-A, MYL4, CCL3L1, Galpha(q)-specific amine GPCRs, PLEKHG4, Calgranulin A, Beta-2-glycoprotein I (APOH), TRF1, Mn(III)-Apotransferrin, Fatty acid-binding protein, MELC, PRKAR2B, Galpha(q)-specific peptide GPCRs, IL1RN, Apotransferrin, ATF/CREB, ASK (Dbf4), HGF receptor (Met), Beta-2 transferrin, IL-5, CD74, KIAA0258, Holotransferrin, FPR, HMHA1, RHG7, Galpha(i)-specific peptide GPCR…
39	animal organ development	4273	1.88049e-07	2.53432e-05	1.88049e-07	2.53432e-05	85	GDF5, NPY, Ephrin-A, MHC class II alpha chain, DCHS1, TMEM79, Ectodin, DNase1L2, Galpha(q)-specific amine GPCRs, SLC24A4, COL9A1, Caveolin-3, Pendrin, BDNF, ASH2, EYA1, NFAM1, Beta-2-glycoprotein I (APOH), Mn(III)-Apotransferrin, Fatty acid-binding protein, RSAD2, SIN1, SNFT, Zfp568, TIM, UNC45B, Hap-1, PLAG1, HP, MELC, Histone deacetylase class II, UNC5C, Galpha(q)-specific peptide GPCRs, DHC24,…
40	positive regulation of lipase activity	150	2.182e-07	2.86715e-05	2.182e-07	2.86715e-05	12	Galpha(q)-specific amine GPCRs, Beta-2-glycoprotein I (APOH), PRKAR2B, Galpha(q)-specific peptide GPCRs, ATF/CREB, RHG7, Galpha(i)-specific peptide GPCRs, PKC, HTR2B, PKA-reg type II (cAMP-dependent), Serotonin receptor, PKA-reg (cAMP-dependent)
41	positive regulation of anion transport	123	2.2794e-07	2.86803e-05	2.2794e-07	2.86803e-05	11	Galpha(q)-specific amine GPCRs, Rab-3B, Galectin-3, Galpha(q)-specific peptide GPCRs, SLC36A2, Galpha(i)-specific peptide GPCRs, Thyroliberin, Rab-3, SN1, PKC, Serotonin receptor
42	cellular ion homeostasis	745	2.341e-07	2.86803e-05	2.341e-07	2.86803e-05	27	CCL3L1, Galpha(q)-specific amine GPCRs, SLC24A4, Caveolin-3, Pendrin, Calgranulin A, Mn(III)-Apotransferrin, Kng1, Galpha(q)-specific peptide GPCRs, Apotransferrin, C3aR, SMAD4, Beta-2 transferrin, CCDC22, Holotransferrin, Galpha(i)-specific peptide GPCRs, SLC24A2, Calgranulin B, PKC, Galpha(s)-specific prostanoid GPCRs, HTR2B, CaSR, THAS, Serotonin receptor, Transferrin, KNG, UCP4
43	chemical homeostasis	1365	2.36012e-07	2.86803e-05	2.36012e-07	2.86803e-05	39	TMEM79, CCL3L1, Galpha(q)-specific amine GPCRs, SLC24A4, Caveolin-3, Pendrin, Calgranulin A, Mn(III)-Apotransferrin, Fatty acid-binding protein, Kng1, PRKAR2B, Galpha(q)-specific peptide GPCRs, Apotransferrin, C3aR, Kv2.1, HGF receptor (Met), SMAD4, Beta-2 transferrin, CCDC22, Holotransferrin, A-FABP, Galpha(i)-specific peptide GPCRs, RanBP2, Galpha(s)-specific hormone protein GPCRs, ICRF, SLC24A…
44	positive regulation of biological process	7119	2.40094e-07	2.86803e-05	2.40094e-07	2.86803e-05	123	CAMGAP1, GDF5, NPY, Ephrin-A, MHC class II alpha chain, MYL4, H2-Aa, TMEM79, CCL3L1, LRRTM4, Galpha(q)-specific amine GPCRs, Rab-3B, 21-GARP, Caveolin-3, BDNF, APEX, PLEKHG4, EYA1, Calgranulin A, NFAM1, Beta-2-glycoprotein I (APOH), TRF1, FALP, Mn(III)-Apotransferrin, Fatty acid-binding protein, RSAD2, SIN1, PKC-eta, PLB1, NEK6, Galectin-3, Kng1, TIM, Hap-1, PLAG1, HP, MELC, PRKAR2B, Histone deac…
45	regulation of neurological system process	124	2.47561e-07	2.86989e-05	2.47561e-07	2.86989e-05	11	CCL3L1, Galpha(q)-specific amine GPCRs, Mn(III)-Apotransferrin, Galpha(q)-specific peptide GPCRs, Apotransferrin, Beta-2 transferrin, Holotransferrin, Galpha(i)-specific peptide GPCRs, Par-4, Serotonin receptor, Transferrin
46	positive regulation of cellular protein metabolic process	2004	2.5117e-07	2.86989e-05	2.5117e-07	2.86989e-05	50	GDF5, NPY, Ephrin-A, CCL3L1, Galpha(q)-specific amine GPCRs, Caveolin-3, BDNF, Calgranulin A, TRF1, Mn(III)-Apotransferrin, Kng1, PRKAR2B, Histone deacetylase class II, RELT, Galpha(q)-specific peptide GPCRs, IL1RN, Apotransferrin, FOXP3, ATF/CREB, HGF receptor (Met), SMAD4, Beta-2 transferrin, CCDC22, IL-5, CD74, Holotransferrin, FPR, KIS, RHG7, Malin, Galpha(i)-specific peptide GPCRs, Galpha(s)…
47	regulation of cellular protein metabolic process	3350	2.79951e-07	3.13069e-05	2.79951e-07	3.13069e-05	71	GDF5, NPY, Ephrin-A, CCL3L1, LRRTM4, Galpha(q)-specific amine GPCRs, GP-IB alpha, Caveolin-3, BDNF, CPEB4, Calgranulin A, TRF1, DIO2, Mn(III)-Apotransferrin, Fatty acid-binding protein, NEK6, Kng1, Serpinb1b, Hap-1, SERPINA3 (ACT), PRKAR2B, Histone deacetylase class II, RELT, Galpha(q)-specific peptide GPCRs, DHC24, IL1RN, Apotransferrin, CAMK2N2, FOXP3, ATF/CREB, HGF receptor (Met), SMAD4, Beta-…
48	regulation of amino acid transport	57	3.24903e-07	3.55769e-05	3.24903e-07	3.55769e-05	8	Galpha(q)-specific amine GPCRs, Galpha(q)-specific peptide GPCRs, IL1RN, SLC36A2, Galpha(i)-specific peptide GPCRs, Thyroliberin, SN1, Serotonin receptor
49	positive regulation of phospholipase activity	128	3.41823e-07	3.59913e-05	3.41823e-07	3.59913e-05	11	Galpha(q)-specific amine GPCRs, PRKAR2B, Galpha(q)-specific peptide GPCRs, ATF/CREB, RHG7, Galpha(i)-specific peptide GPCRs, PKC, HTR2B, PKA-reg type II (cAMP-dependent), Serotonin receptor, PKA-reg (cAMP-dependent)
50	cellular metal ion homeostasis	665	3.42383e-07	3.59913e-05	3.42383e-07	3.59913e-05	25	CCL3L1, Galpha(q)-specific amine GPCRs, SLC24A4, Caveolin-3, Calgranulin A, Mn(III)-Apotransferrin, Kng1, Galpha(q)-specific peptide GPCRs, Apotransferrin, C3aR, SMAD4, Beta-2 transferrin, CCDC22, Holotransferrin, Galpha(i)-specific peptide GPCRs, SLC24A2, Calgranulin B, PKC, Galpha(s)-specific prostanoid GPCRs, HTR2B, CaSR, Serotonin receptor, Transferrin, KNG, UCP4
