# Supplementary material for: Niche-mediated depletion of the normal hematopoietic stem cell reservoir by Flt3-ITD–induced myeloproliferation
Source: J Exp Med. 2017 Jul 3;214(7):2005–21. doi: 10.1084/jem.20161418 (PMC5502426; doi:10.1084/jem.20161418)
Supplement: Table S2 (Excel file) [file JEM_20161418_TableS2.xlsx]

## Sheet: Sheet1
Table S2. Anti–mouse antibodies and viability stains used for FACS staining
Antigen	Conjugate	Company	Catalog number
ALCAM	Biotin	R&D Systems	BAF1172
B220 (HSC)	PECy5	BD Biosciences	553091
B220 (PBR)	PETxR	BD Biosciences	551489
CD150	PECy7	BioLegend	115914
CD19	PECy7	eBioscience	25-0193-82
CD31 (BLC)	APC	eBioscience	17-0311-80
CD31 (BLC+BM)	PECy7	eBioscience	25-0311-82
CD4 (HSC)	PECy5	BD Biosciences	553050
CD4 (PBR)	APCeF780	eBioscience	47-0042-82
CD41	PE	eBioscience	12-0411-81
CD45	PE	eBioscience	12-0451-81
CD48	APC	BioLegend	130412
CD5	PECy5	BioLegend	100610
CD8a (PBR)	APCeF780	eBioscience	47-0081-82
CD8a (HSC)	PE Cy5	BD Biosciences	553034
cKit	APC eF780	eBioscience	47-1171-82
Flt3	PE	BD Biosciences	553842
Gr1 (HSC)	PE Cy5	BioLegend	108410
Gr1 (PBR)	FITC	eBioscience	11-5931-85
Kit	APC	BD Biosciences	553356
Mac1 (HSC)	PE Cy5	BioLegend	101210
Mac1 (PBR)	PE	eBioscience	12-0112-85
NK1.1	PB	BioLegend	108722
Pdgfa	APC	eBioscience	17-1401-81
Sca1 (HSC)	PB	BioLegend	122520
Sca1 (BLC)	PECy7	BioLegend	122513
Sca1 (BLC+BM)	BV786	BD Biosciences	563991
Streptavidin	BrilliantViolet 421	BioLegend	405226
Streptavidin (BLC+BM)	PE	BD Biosciences	554061
Ter119 (HSC)	PECy5	BioLegend	116210
Ter119 (BLC)	FITC	eBioscience	11-5921-82
Ter119 (BLC+BM)	BV650	BioLegend	116235
Ve-Cadherin	ef450	eBioscience	48-1441-80
Viability	7-aminoactinomycin D (7-AAD)	Sigma-Aldrich	A9400
HSC indicates antibody used for haematopoietic stem cell panel; PBR indicates antibody used for peripheral blood reconstitution analysis; BLC indicates antibody used for bone lining cell panel.
