# Supplementary material for: Niche-mediated depletion of the normal hematopoietic stem cell reservoir by Flt3-ITD–induced myeloproliferation
Source: J Exp Med. 2017 Jul 3;214(7):2005–21. doi: 10.1084/jem.20161418 (PMC5502426; doi:10.1084/jem.20161418)
Supplement: Table S3 (Excel file) [file JEM_20161418_TableS3.xlsx]

## Sheet: Sheet1
Table S3. TaqMan assays (Applied Biosystems) used for multiplex quantitative real-time PCR
Assay	Assay ID
Aldh2	Mm00477463_m1
B2m	Mm00437762_m1
B2M	Hs00984230_m1
Bmi1	Mm00776122_gH
Ccnf	Mm00432385_m1
Ccr9	Mm02528165_s1
Cd34	Mm00519283_m1
Cd79a	Mm00432423_m1
Cdkn1a	Mm00432448_m1
Cdkn1c	Mm00438170_m1
Cdkn2b	Mm00483241_m1
Cebpa	Mm00514283_s1
Cebpb	Mm00843434_s1
Cish	Mm00515488_m1
Cited2	Mm00516121_m1
Csf1r	Mm00432689_m1
Csf2ra	Mm00438331_g1
Csf3r	Mm00432735_m1
Ctnnb1	Mm00483039_m1
Cxcr4	Mm01292123_m1
Ebf1	Mm00395519_m1
Epor	Mm00438760_m1
Erg	Mm01214246_m1
Flt3	Mm01210882_m1
Fos	Mm00487425_m1
Gapdh	Mm99999915_g1
Gata1	Mm00484678_m1
Gata2	Mm00492300_m1
Gata3	Mm01337569_m1
Gdf3	Mm00433563_m1
Gfi1	Mm00515855_m1
Gfi1b	Mm00492319_m1
Gpc3	Mm00516722_m1
Hes1	Mm01342805_m1
Hes5	Mm00439311_g1
Hlf	Mm00723157_m1
Hmga2	Mm04183367_g1
Hoxa10	Mm00433966_m1
Hoxa5	Mm04213381_s1
Hoxa9	Mm00439364_m1
Hoxb4	Mm00657964_m1
Hprt1	Mm00446968_m1
Id1	Mm00775963_g1
Igf1r	Mm00802831_m1
Igf2r	Mm00439576_m1
IGHM	Mm01718955_g1
Ikzf1	Mm00456421_m1
Il7r	Mm00434295_m1
Irf8	Mm00492567_m1
Jun	Mm00495062_s1
Junb	Mm00492781_s1
Kit	Mm00445221_m1
Klf1	Mm00516096_m1
Lck	Mm00802897_m1
Ldb1	Mm00440156_m1
Lef1	Mm00550265_m1
Ly6a	Mm00726565_s1
Ly6d	Mm00521959_m1
Maf	Mm02581355_s1
Mafb	Mm00627481_s1
Mcl1	Mm00725832_s1
Meis1	Mm00487664_m1
Mpl	Mm00440310_m1
Mpo	Mm00447886_m1
Myb	Mm00501741_m1
Myc	Mm00487803_m1
Mycn	Mm00476449_m1
Nfe2	Mm00801891_m1
Notch1	Mm00435245_m1
Notch2	Mm00803077_m1
Pax5	Mm00435501_m1
Pecam1	Mm00476702_m1
Pf4	Mm00451315_g1
Pim1	Mm00435712_m1
Pim2	Mm00454579_m1
Pitx2	Mm00440826_m1
Ptcra	Mm00478361_m1
Ptprc	Mm00448463_m1
Rag1	Mm01270936_m1
Rag2	Mm00501300_m1
Rbpj	Mm01217627_g1
Runx1	Mm01213405_m1
Runx3	Mm00490666_m1
Selp	Mm00441295_m1
Sfpi1	Mm00488140_m1
Sh2b3	Mm00493156_m1
Slamf1	Mm00443316_m1
Socs1	Mm00782550_s1
Socs3	Mm00545913_s1
Tal1	Mm00441665_m1
Tcfe2a	Mm01175588_m1
Thy1	Mm00493681_m1
Tnfrsf13b	Mm00840182_m1
Vwf	Mm00550376_m1
Wnt5a	Mm00437347_m1
Zbtb7a	Mm00657132_m1
